# Supplementary material for: KG2ML: Integrating Knowledge Graphs and Positive Unlabeled Learning for Identifying Disease-Associated Genes
Source: medRxiv. 2025 Mar 17:2025.03.17.25323906. Preprint. [Version 1] doi: 10.1101/2025.03.17.25323906 (PMC11957101; doi:10.1101/2025.03.17.25323906)
Supplement: Supplement 1 [file media-1.zip]

Archive with 1 entries (1 files):
- KG2ML_paper_SupportingInformation.docx
